# Supplementary material for: Development and validation of the Chinese version non-nutritive sweetener FFQ with urinary biomarker in children and adolescents
Source: Public Health Nutr. 2022 Apr 13;25(8):2056–63. doi: 10.1017/S136898002200088X (PMC9991608; doi:10.1017/S136898002200088X)
Supplement: Supplementary file 1 [file S136898002200088Xsup.zip]

Archive with 3 entries (3 files):
- S136898002200088Xsup001.docx
- S136898002200088Xsup002.docx
- S136898002200088Xsup003.xlsx
