# Supplementary material for: Development and validation of the Chinese version non-nutritive sweetener FFQ with urinary biomarker in children and adolescents
Source: Public Health Nutr. 2022 Apr 13;25(8):2056–63. doi: 10.1017/S136898002200088X (PMC9991608; doi:10.1017/S136898002200088X)
Supplement: Supplementary file 1 [file S136898002200088Xsup.zip › S136898002200088Xsup003.xlsx]

## Sheet: 工作表1
		HOW OFTEN (MARK ONE)								HOW MUCH EACH TIME (MARK ONE)
number of items	NNS Products	Never	1x/month	2-3x/month	1x/week	2-3x/week	1x/day	2x/day	3x/day	≦ 1/2bowl†	1bowl	1 1/2 bowl	2bowl	≧ 2 1/2bowl
										≦ 1/2bag	1bag	1 1/2 bag	2bag	≧ 2 1/2bag
1	<Cardina> 95°C Hokkaido French Fries Nori (Small Pack) <Cardina> Steak and potato chips_x000D_<Cardina> Texas French fries tomato sauce flavor <Cardina> Texas French Fries Lemon Spicy Chicken Wings <Kadina> Pokaka Takoyaki Flavor <Pododo> Fried oysters
2	<Kara Mujiu> Flat-cut potato chips, Kala seaweed_x000D_<Kalamujiu> Flat-cut potato chips, spicy Tang Xinzi <Kalamujiu> Thick-cut potato chips, spicy Tang Xinzi <Kalamujiu> Thick-cut potato chips, extremely spicy flavor_x000D_ <Ka La Mu Jiu> Striped Spicy Tang Xin Zi
3	<Kalamujiu> Flat-cut potato chips, refreshing plums
4	<Pringles> Pringles Potato Chips Long Tube Spicy Flavor <Le Shi> Big Wave Potato Chips Cheese Bacon <Le Shi> Big Wave Potato Chips Pork Chop with Thick Sauce_x000D_ <Lyshi> Bole Grilled Ribs <Le Shi> Bole Crispy Chicken Legs and Potato Chips <Le Shi> Lime with fresh potato chips_x000D_ <Le Shi> Braised Beef Noodles_x000D_ <Lay Shi> Korean Spicy Roast Pork Potato Chips_x000D_ <Le Shi> Le Lian Lian…
5	<Datong International> Corn Soup Dim Sum <Doritos> Chili Mochi_x000D_ <Doritos> Texas BBQ Flavor <Cheetuo> casual buns chicken sauce flavor <Talking Box> Fragrant Chicken Sauce
6	<Doritos> Boston Garlic Grilled Shrimp <Cheetuo> Crispy fried chicken steak flavor <Cheetuo> casual buns corn soup taste
7	<Siu savory> Original flavor
8	<Siu Fanmai> Spicy Cheese
9	<Wantwang> Corn Crisp Strips Five Spices <Want Wang> Peacock Biscuits, Coconut Milk Crisp <Shrimp flavor first> Non-fried original flavor
10	<Want-Want> Want-Want Small shortbread <Want-Want> Boring Pie Rice Beans <Want-Want> Must eat the classic original flavor
11	"<Delicious Milk" Original <Delicious milk flavor> Raisin flavor <Delicious Milk> Honey Oatmeal <Kola Nut> Pea Crisp, Spicy <Kola Nut> Pea Crispy Seaweed <Lianhua> Chicken Sauce with Stars in the Sky"
12	"<Chang Lin> ABC Japanese Roll (Small Pack) <MIDO> MIDO Aviation Version Integrated Rice Crackers <Little Prince Noodles> Little Prince Noodles Korean Kimchi Flavor <Original Tour> Dim Sum Chips, Fragrant Cheese <Nissin> Nissin Chocolate Reduced Sugar Chips"
13	"<LOTTE> Cheese Flavored Chocolate Pie (Small Pack) <LOTTE> Egg Yolk Pie (Small Pack) <LOTTE> Chocolate Pie (Small Pack) <LOTTE> Dark Chocolate Pie (Small Pack) <TIPO> Swiss roll milk flavor <TIPO> Swiss Roll Strawberry Flavor"
14	<Swiss> Economy Pack Rice Crackers (Small Pack) <TAKUMA> TAKUMA Sweet Potato Chunks <Marukyo (Japanese)> Marukyo's famous confectionery <Suao Cold Spring> Famous Soup Mochi Comprehensive Small Package <Meiji> galbo cake filled with milk chocolate <Meiji> Apollo Chocolate Caramel Flavor
15	"<Samjin (Korean)> Butterfly Shortbread Mustard <Sanjin (Korean)> Butterflies Crispy Korean Spicy Stir-Fried Beef"
										≦ 1/2 can	1can	1 1/2 can	2can	≧ 2 1/2can
16	Hand shake drink
17	<Glinter> Flavored Sparkling Water <Gold Car> Oliver Aluminum Can
18	"<Korea> Four Season Mandarin Soda Aluminum Can <VITANA> Vitamin Water, Plum Fragrant, Aluminum Can <VITANA> Vitamin Vitamin Sparkling Water, Peach Fragrance, Aluminum Can"
19	<Coca-Cola> ZERO Curved Bottle <Coca-Cola> Fiber + Curved Bottle <Coca-Cola> Fanta Orange Soda
20	Other sparkling drinks
21	<Lipton> English Milk Tea, PET Bottle_x000D_ <Lipton> Cuixiang Milk Green PET Bottle
22	<Lipton> Chocolate Milk Foil Package <Lipton> Fresh Milk Green Aluminum Foil Pack <Nestle> Assam Slow Fire Milk Tea Foil Pack
23	Other caffeine or tea beverages
24	Freshly squeezed juice (juice from fresh fruit, excluding commercial packaging/reduced juice)
25	Dairy beverages (such as: fresh milk, flavored milk, yogurt and other dairy products with a milk content of more than 50%, without lactic acid beverages such as Yakult and Bifiduo)
26	Soy milk, rice milk and other fresh food beverages (such as: soy milk, rice / brown rice milk, red bean / mung bean / barley soup, etc.)
27	<Wei Dan> Winter Melon Tea, PET Bottle
28	"<Calpis> Water Language <Calpis> Grapes"
29	<Baomine Lishuide> ION WATER
30	<Weide> IN Jelly Collagen <Weide> IN Jelly Comprehensive Minerals
31	In addition to the aforementioned beverage types (soft drinks, caffeine, fresh juice, dairy products, bean/rice milk), other sugary beverages (such as winter melon tea, lemon aiyu, Yakult, lactic acid drinks (milk content) 50% or less), fruit flavored beverages (fruit juice content less than 50%), petals or flower and fruit flavored beverages; "alcoholic beverages" and "nutrition supplements" are…
										≦ 1 piece‡	1 1/2 piece	2 piece	2 1/2 piece	≧ 3 piece
32	Double cut seaweed spicy 26 pieces Double cut seaweed and red quinoa 20 pieces Double cut seaweed mustard 24 pieces
										≦ 1piece		2piece		≧ 3piece
33	<Airwaves> Peppermint Gum
34	<EXTRA> Clean chewing gum
35	<Green Arrow> Chewing gum, granulated
										≦ 1/2bag	1bag	1 1/2 bag	2bag	≧ 2 1/2bag
36	<100 servings> Comprehensive fruit QQ gummies <100 servings> Mango QQ jelly, small package <Yupi Happy Bear> QQ Candy Sharing Bucket <Mikakutang> Super soft candy, soda flavor <Mikakuto> Super soft candy cola flavor_x000D_ <Mornaga> Brown Sugar Sesame Milk Candy Small Pack <Yimei> Intimate Fruit Jelly <Yimei> Comprehensive Fruit Juice QQ Candy
37	<LOTTE> Banana Q Candy <Northern Japan> Wide Cantaloupe Soda Fudge <Guaiguai> QQ Gummy Bear <Guaiguai> QQ Comprehensive Fruit Jelly <Guaiguai> QQ Tropical Fruit Gummy <Guaiguai Bucket> Comprehensive fruit flavor <Meiji> Gochi Gummy Grape <Meiji> poifull jelly family number <Kasugai> Three kinds of fruit jelly <Kasugai> Mango Candy <Energetic Original Flavor> Comprehensive Circle QQ Candy <Yimei> …
										≦ 1piece		2piece		≧ 3piece
38	"<Liang Xun> Taiwanese hand-made plum candy <Four times six> Jingmei sticks"
39	<Kasugai> Five flavor soda candy <Mornaga> Fresh lactose <Mornaga> Quality toffee
40	<Mikakutang> CUCU Dice Sugar Caramel Milk <Mornaga> Lactobacillus sugar
41	<Mie Yifang> MAX Roasted Marshmallows <Knice> Teddy Bear Cotton Candy <Jiahuixiang> Filled Marshmallows Comprehensive Flavor Small Package <Liangxun> Yunzhihua Colorful Cotton Candy Small Package
										≦ 1/2bag	1bag	1 1/2 bag	2bag	≧ 2 1/2bag
42	<TARAMI> Delicious Konjac Jelly <Dr. Liv (Korean)> Low-calorie konjac jelly, green grapes
										≦ 1 piece		2 piece		≧ 3 piece
43	<Jingjing> Fruity Bar
										≦ 1piece		2piece		≧ 3piece
44	<Haolishan> Magnesium Foamed Ingot
										≦ 1/2bag	1bag	1 1/2 bag	2bag	≧ 2 1/2bag
45	<BENTO (Thai)> Spicy Squid Slices with Garlic
46	<MARUESU(日)> Shredded Squid <Zhenzhen> Okinawa brown sugar squid <Zhenzhen> Shredded Squid
47	<Haixuanwu> Shacha Charcoal Grilled Squid Shreds <Hai Xuan House> Squid Shreds
48	<Yiwei Honpo> Satay Fish
49	<Darunfa> White Sesame Sandwich Crisp <Da Runfa> Wasabi Sandwich <Da RT-Mart> Fish Fillet with Misha Tea <Da RT-Mart> Salmon Flavor Slices <RT-Mart> Cod-flavored shreds <Da RT-Mart> Cod-flavored black sesame sandwich
50	<Beihai> Cod Fragrant Shreds <Zhenzhen> Sesame Cod <Zhenzhen> Cod Fragrant Shreds <Wang Wang> Nadolly Fish Shreds
51	<Taiwan Seafood> Sliced caviar flavor <Taiwan Seafood> Honey Scallops <Taiwan Seafood> Crazy Chili Pepper Slices <Taiwan Dried Seafood> Crazy Flavored Sandwich Tea <Roasted Rock Fish Stew> Salt and Pepper Flavor <Roasted Rock Fish Grill> Honey Flavor <Sea Food Family> Sesame Fish Roll <Dried seafood family> Braised fish steak <Donggang Seafood> Black Sesame Cod Fillet Crisp <Donggang Seafood> Fra…
52	<Xin He Xing> Sea Taste Fish Corner_x000D_ <Ocean House (Japanese)> The taste of the sea
53	<Golden product> Milano linguine with tomato sauce and fresh meat <Golden product> Spaghetti Bolognese
54	<Gold Pin> Kitakyushu Shuang Sauce Mentaiko Pasta <Laurel> Cream Mentaiko Pasta
55	<Copper> Salmon fried rice
56	<Yi Mei> Sausage and Egg Fried Rice_x000D_ <laurel> salmon fried rice
57	<Cp Bee> Sausage Fried Rice
										≦ 1 spoon§	1 1/2 spoon	2 spoon	2 1/2 spoon	≧ 3 spoon
58	<The taste of love> Potato gluten <The Taste of Love> Jade Bamboo Shoots <The Taste of Love> Choy Sum <The Taste of Love> Yam Melon <The Taste of Love> Crispy Melon
59	<Damao> young melon <Da Mao> Black Melon <Da Mao> Yam Melon
										≦ 1piece	1 1/2piece	2 piece	2 1/2 piece	≧ 3 piece
60	<Jin Lan> Peeled Chili
61	<Taiwan Livestock> Original Taiwanese Classic Sausage <Taiwan Livestock>Taiwan Classic Sausage Garlic
62	<Man Han> Dudu good garlic sausage <Man Han> Dudu good original small sausage <Man Han> Original Sausage <Manchurian> Garlic Sausage
63	<Black Bridge> Original Sausage <Black Bridge> Garlic Sausage <Black Bridge> A bite of small sausage garlic flavor
										≦ 1piece	2piece	3piece	4piece	≧ 5 piece
64	<Yi Mei> Shrimp Dumplings (a pack of 10piece) <Yi Mei> Yan Dumplings (a pack of 10piece) <Dragon Phoenix> Japanese Hot Pot Ingredients, Fish Roe Rolls <Dragon Phoenix> Japanese Hot Pot Ingredients Shrimp Balls <Dragon Phoenix> Japanese Hot Pot Ingredients Crab Flavor Sticks <Dragon Phoenix> Japanese Hot Pot Ingredients Golden Fish Ball <Dragon Phoenix> Hot Pot Balls Huazhi Balls <Dragon Phoenix> …
65	<Lianlian Kozailiao> Huazhiwan is very fresh <Dacheng> Chicken Ball
										≦ 1/2bowl	1bowl	1 1/2 bowl	2bowl	≧ 2 1/2bowl
66	<Yi Lin> Jiwen Oen Dong Cooking <Korean-English> Oden Soup <Korean-English> Spicy Fried Rice Cake with Fish Plate <Hanwha> OURHOME Spicy Stir-fried Rice Cake <Jia Jia> Pickled Cabbage White Meat Pot Mama Lei" Stewed Pork Ribs in Night Market"
										≦ 1piece	2piece	3piece	4piece	≧ 5 piece
67	<Yunwei> Frozen Red Yeast Fish Fillet <Yunwei> Frozen Golden Fish Nuggets Korean Spicy Flavour <Yunwei> Frozen Golden Fish Pieces
										≦ 1/2bag	1bag	1 1/2 bag	2bag	≧ 2 1/2bag
68	<Pop Bee>iselect Korean Style Fried Chicken <Chapter Bee> iselect Honey Sauce Chicken Chop <Cp Bee>iselect New-Australian-style chicken wings
										≦ 1/2bowl	1bowl	1 1/2 bowl	2bowl	≧ 2 1/2bowl
69	<Imperial Products> Scallops and Seafood Soup
										≦ 1/2piece	1piece	1 1/2 piece	2piece	≧ 2 1/2piece
70	<Carrefour> Scallion Cake (10 slices per pack)
										≦ 1piece		2piece		≧ 3piece
71	<Chi Mei> Frozen Strawberry Flavored Buns <Chi Mei> Frozen Brown Sugar Bun <Yafang> Bean Paste Buns <Dragon Phoenix> Frozen Milk King Bun <Dragon Phoenix> Frozen Taro Buns
										≦ 1/2bag	1bag	1 1/2 bag	2bag	≧ 2 1/2bag
72	<Fukang> Japanese style plum <Fukang> Sweet Talking Plum
73	<Liangxun> Plums and Raisins Small Package <Yiwang> Plums and Raisins Small Package
74	<Mei Li Guo Fang> Seedless plum meat <Plum Plum Fruit Shop> Carbon smoked ebony plum
75	<Lao Zengshou> Luo Shenqian <Lao Zengshou> Childless Li Xian
76	<Old Zengshou> Wild Kumquat <Lao Zeng Shou> Spicy Mango
77	<Kurita (Japanese)> Plum wine pickled plums
										≦ 1piece	2piece	3piece	4piece	≧ 5piece
78	<Fuhong> Chen Pimei
79	<Hua Tuo Yu Pin Tang> Tangerine Peel Hua He Ying Zi
										≦ 1/2bag	1bag	1 1/2 bag	2bag	≧ 2 1/2bag
80	<Sung Kee> Spicy Beef Jerky <Express Jerky> Extra-thick black pepper jerky <Xuan Kee> Shredded Pork <Xuan Kee> Sakura Shrimp and Almond Crispy Jerky <Master Handmade> Flaming Honey Pork Strips <Only> Spicy dried pork <Only> Five Spice Pork Shreds <Only> Roasted Pork Slices Korean Spicy Flavor <Only> Spicy Beef Jerky
81	<Xin Dongyang> Sakura Shrimp Crisp Chips Jerky
82	<Liangxian> Daxi specialty diced beans (small package) <Baohong> Lao Braised Dried Beans Dried <Baohong> Lao Braised Bean Curd Spicy Thin Slices <Baohong> Lao-marinated dried tofu, garlic flavored large slats <Only> Original Dried Konjac <Emperor> Liao Xinlan Dried Bean Sand Tea <Emperor> Liao Xinlan Bean Dried Black Pepper <Dechang> Garlic Shredded Bean Curd
83	<Fu Ji> Fragrant Iron Eggs Spicy Quail Eggs (20 pcs per pack) <Fuji> Xiangtie Egg Original Quail Eggs (20pcs per pack)
										≦ 1 spoon	1 1/2 spoon	2 spoon	2 1/2 spoon	≧ 3 spoon
84	<myprotein> Whey Concentrate Chocolate Caramel Flavor
										≦ 1/2 can	1can	1 1/2 can	2can	≧ 2 1/2can
85	<Quaker> Complete Diet Nutrient Chromium Formula <Quaker> Complete Diet Nutrients Dialysis Formula <Quaker> Finished Meal Nutrition Management Formula
										≦ 1piece		2piece		≧ 3piece
86	<Jiaoyin> Children's Comprehensive Vitamins <Liquan> Children's Yilikang Zinc Yeast Glucan Chewable Tablets
87	"<Ao Jiabao> Smart Boy Concentrated Fish Oil Capsules Ao Jiabao <Jiaoyin> Calcium Tablets for Children's Growth
										≦1bag	1 1/2 bag	2bag	2 1/2bag	≧3bag
88	<Taisu> Oligosaccharide Lactic Acid Bacteria <Guangsheng Biotechnology> Yichangmin (Health Power) <Jiuhe Biotechnology> An Minle <Yangming Biomedicine> Yangmingsu Probiotics <Niji Biotechnology> Niji’s Diet Chaohuo Probiotics <Dehe Biotechnology> Dr. Hsu Haokang Probiotics
89	<The King of Japanese Flavors> Enjoy Life Kiwi/Raspberry_x000D_ <Formosa Plastics Biomedicine> Comfortable Probiotics
										≦ 1 spoon	1 1/2 spoon	2 spoon	2 1/2 spoon	≧ 3 spoon
90	<RT-Mart> Bamboo Charcoal Peanuts_x000D_ <Sheng Xiangzhen> Peppers, Hemp, Green Beans and Peanuts
91	<Weng Cai Ji> Licorice Seeds <Weng Choi Kee> Sunflower Seeds
92	<Jiahe> carefully selected white melon seeds <Sheng Xiangzhen> Licorice Seeds
93	<Chacha> Caramelized Sunflower Seeds <Weng Choi Kee> Garlic Broad Bean Crisp <Yellow Grain Red> Pepper, Hemp and Peanuts
94	<Tongchuang> Crab Roe Flavored Melon Seeds
										≦ 1/2 can	1can	1 1/2 can	2can	≧ 2 1/2can
95	<PALDO> Volcano Spicy Chicken Teppanyaki Fried Noodles <PALDO> Cuckoo Chicken Noodle Soup <Nongshim> Seafood Noodle Soup <Nongshim> Troop nabe ramen <Nongshim> Korean Jjajang Style Noodles <Nongshim> Korean Fried Noodles <Nongshim> Korean spicy seafood udon noodles <Nongshim> Korean seafood fried udon noodles_x000D_ <Nongshim> Korean refreshing seafood udon noodles
										≦ 1/2 spoon	1spoon	1 1/2 spoon	2spoon	≧ 2 1/2spoon
96	<myprotein>100% sucralose sweetener <Ouhaiyou> Pure Sucralose
										≦ 1/2bag	1bag	1 1/2 bag	2bag	≧ 2 1/2bag
97	<splenda>Sucralose sugar packet
98	<Equal> Aspartame Sugar Packet
99	<NOW>Stevia Sugar Packet
										≦ 1/2 can	1can	1 1/2 can	2can	≧ 2 1/2can
100	<Redbull> Red Bull Sugar Free Energy Drink
101	<Monster> Magic Claw Energy Carbonated Drink <Monster>The magic claw surpasses energy carbonated drinks
102	<Bolida> Buffalo_x000D_ <Coca-Cola> Sprite ZERO
103	<Mei Li Guo> Apple Soda
